# Supplementary material for: The Effect of Reduced Fibrinogen on Cerebrovascular Permeability during Traumatic Brain Injury in Fibrinogen Gene Heterozygous Knockout Mice
Source: Biomolecules. 2024 Mar 22;14(4):385. doi: 10.3390/biom14040385 (PMC11048347; doi:10.3390/biom14040385)
Supplement: Supplementary file 1 [file biomolecules-14-00385-s001.zip]

Archive with 1 entries (1 files):
- biomolecules-2890659-supplementary.pdf
